# Supplementary material for: Explainable machine learning predicts survival of retroperitoneal liposarcoma: A study based on the SEER database and external validation in China
Source: Cancer Med. 2024 Jun 7;13(11):e7324. doi: 10.1002/cam4.7324 (PMC11157677; doi:10.1002/cam4.7324)
Supplement: Supplementary file 2 — Table S1: [file CAM4-13-e7324-s002.xlsx]

## Sheet: Sheet1
Supplementary Table 1 Clinicopathological characteristics of RLPS in SEER set and external validation set of Changhai hospital.
	Total（n=1365）		SEER set（n=1206）		External validation set（n=159）		p-valuea
	No. of patients	%	No. of patients	%	No. of patients	%
Age, years							0.019
<65	748	0.547985	647	0.536484	101	0.63522
>=65	617	0.452015	559	0.463516	58	0.36478
Sex							0.431648
female	615	0.450549	548	0.454395	67	0.421384
male	750	0.549451	658	0.545605	92	0.578616
Marital status							0.001
married	918	0.672527	789	0.654229	129	0.811321
other	447	0.327473	417	0.345771	30	0.188679
Histological gradeb							0.000782
I/II	787	0.576557	715	0.592869	72	0.45283
III/IV	578	0.423443	491	0.407131	87	0.54717
SEER stage							0.010112
localized	659	0.482784	600	0.497512	59	0.371069
regional	583	0.427106	499	0.413765	84	0.528302
distant	123	0.0901099	107	0.0887231	16	0.100629
Histopathological classification							0.002401
DDLPS	541	0.396337	468	0.38806	73	0.459119
MLS	69	0.0505495	57	0.0472637	12	0.0754717
PLS	31	0.0227106	24	0.0199005	7	0.0440252
WDLPS	476	0.348718	441	0.365672	35	0.220126
other	248	0.181685	216	0.179104	32	0.201258
Surgery							0.547824
yes	1277	0.935531	1130	0.936982	147	0.924528
none/unknown	88	0.0644689	76	0.0630182	12	0.0754717
aChi square test,
bGrade I: well differentiated; grade II: moderately differentiated; grade III: poorly differentiated; grade IV: undifferentiated.
